# Supplementary material for: Characteristics and Outcomes of T1a Renal Cell Carcinoma Presenting with Metastasis
Source: Cancers (Basel). 2025 Jan 23;17(3):364. doi: 10.3390/cancers17030364 (PMC11815727; doi:10.3390/cancers17030364)
Supplement: Supplementary file 1 [file cancers-17-00364-s001.zip]

Archive with 1 entries (1 files):
- cancers-3377785-supplementary.pdf
